# Supplementary material for: Use of Micellar Delivery Systems to Enhance Curcumin’s Stability and Microbial Photoinactivation Capacity
Source: Foods. 2021 Jul 31;10(8):1777. doi: 10.3390/foods10081777 (PMC8394612; doi:10.3390/foods10081777)
Supplement: Supplementary file 1 [file foods-10-01777-s001.zip]

Archive with 1 entries (1 files):
- foods-1289885-supplementary.pdf
